# Supplementary material for: Bayesian factor analytic model: An approach in multiple environment trials
Source: PLoS One. 2019 Aug 22;14(8):e0220290. doi: 10.1371/journal.pone.0220290 (PMC6705866; doi:10.1371/journal.pone.0220290)
Supplement: S3 Data — (ZIP) [file pone.0220290.s017.zip]

Archive with 31 entries (25 files):
- BAF/
- BAF/data/
- BAF/data/data_ge.rda
- BAF/DESCRIPTION
- BAF/help/
- BAF/help/aliases.rds
- BAF/help/AnIndex
- BAF/help/BAF.rdb
- BAF/help/BAF.rdx
- BAF/help/paths.rds
- BAF/html/
- BAF/html/00Index.html
- BAF/html/BAF.html
- BAF/html/data_ge.html
- BAF/html/GGE.FA.html
- BAF/html/R.css
- BAF/INDEX
- BAF/MD5
- BAF/Meta/
- BAF/Meta/data.rds
- BAF/Meta/features.rds
- BAF/Meta/hsearch.rds
- BAF/Meta/links.rds
- BAF/Meta/nsInfo.rds
- BAF/Meta/package.rds
- BAF/Meta/Rd.rds
- BAF/NAMESPACE
- BAF/R/
- BAF/R/BAF
- BAF/R/BAF.rdb
- BAF/R/BAF.rdx
