# Supplementary material for: Bayesian factor analytic model: An approach in multiple environment trials
Source: PLoS One. 2019 Aug 22;14(8):e0220290. doi: 10.1371/journal.pone.0220290 (PMC6705866; doi:10.1371/journal.pone.0220290)
Supplement: S3 Data — (ZIP) [file pone.0220290.s017.zip › BAF/DESCRIPTION]

Package: BAF
Title: Bayesian Factor Analytic
Version: 1.0
Date: 2017-11-27
Author: Carlos Pereira da Silva, Luciano Antonio de Oliveira, Carlos P. da Silva and Marcio Balestre
Maintainer: Carlos <ccpsilva81@hotmail.com>
Description: Analise multiambiental com modelo GGE fatorial analitico bayesiano.
License: GPL (>= 3)
Depends: msm
Built: R 3.4.3; ; 2017-12-27 17:04:40 UTC; windows
