# Supplementary material for: Bayesian factor analytic model: An approach in multiple environment trials
Source: PLoS One. 2019 Aug 22;14(8):e0220290. doi: 10.1371/journal.pone.0220290 (PMC6705866; doi:10.1371/journal.pone.0220290)
Supplement: S3 Data — (ZIP) [file pone.0220290.s017.zip › BAF/help/AnIndex]

BAF-package	BAF
BAF	BAF
data_ge	data_ge
GGE.FA	GGE.FA
