# Supplementary material for: Bayesian factor analytic model: An approach in multiple environment trials
Source: PLoS One. 2019 Aug 22;14(8):e0220290. doi: 10.1371/journal.pone.0220290 (PMC6705866; doi:10.1371/journal.pone.0220290)
Supplement: S3 Data — (ZIP) [file pone.0220290.s017.zip › BAF/INDEX]

BAF-package             Bayesian Factor Analityc (BAF)
GGE.FA                  Bayesian GGE FA
data_ge                 data_ge
