# Supplementary material for: Bayesian factor analytic model: An approach in multiple environment trials
Source: PLoS One. 2019 Aug 22;14(8):e0220290. doi: 10.1371/journal.pone.0220290 (PMC6705866; doi:10.1371/journal.pone.0220290)
Supplement: S3 Data — (ZIP) [file pone.0220290.s017.zip › BAF/MD5]

ad5ed712277b6c5a7e862ec2aa1b0656 *DESCRIPTION
59c8152824eba17ec4326a350b553b5b *INDEX
f1d5a35fd944deca98c19635b221875d *Meta/Rd.rds
2a207bc2e041741e84b1ee985bd03fbc *Meta/data.rds
7f532e677b399de99b8ca9453103405a *Meta/features.rds
7d85e325b5abaca5da9f4727fe6503a0 *Meta/hsearch.rds
52e1fb271d44108cb620d046327c15df *Meta/links.rds
cb9dc2e621793d8c9ca17251488198f0 *Meta/nsInfo.rds
6442c027479c7a4a215b3cc0e12648a5 *Meta/package.rds
f0c3613175a17921fcecdc71de551ee3 *NAMESPACE
ebf0fc819595d631b8bf280c4b049940 *R/BAF
f8ccbfc292e89a559dad21cb5d1f1c78 *R/BAF.rdb
fa83b7c3105ca207b4378914eb98186e *R/BAF.rdx
03f63eff848de18b43dc8be69e22a963 *data/data_ge.rda
8fa0fec158b767662737cef903a203f0 *help/AnIndex
b5468de555f317e1595f5ced3aee3fcb *help/BAF.rdb
6485e2ebfb3c378c7ef7ea9c2dad1ca3 *help/BAF.rdx
f46de14998737b541f93d3c30018cfdd *help/aliases.rds
ea406da82db19bd0f30365ea05a049df *help/paths.rds
66298fda7c732304e27dec2aae02eeb8 *html/00Index.html
f881107f3b35db978ab47550729721b9 *html/BAF.html
ee396d7682c4cbc19955747e38425af3 *html/GGE.FA.html
b6763e6916890c631fdc3f2643803b1a *html/R.css
e316ae9dd319b70ef3218c94501d8b18 *html/data_ge.html
